# Supplementary material for: Antisense oligonucleotide therapy rescues disturbed brain rhythms and sleep in juvenile and adult mouse models of Angelman syndrome
Source: eLife. 2023 Jan 3;12:e81892. doi: 10.7554/eLife.81892 (PMC9904759; doi:10.7554/eLife.81892)
Supplement: Figure 3—source data 1. — The dashed boxes indicate the areas of blots presented in the figure. [file elife-81892-fig3-data1.zip]

Archive with 9 entries (9 files):
- Figure 3-source data 1/113-1.tif
- Figure 3-source data 1/113-2.tif
- Figure 3-source data 1/121-1.tif
- Figure 3-source data 1/166-1.tif
- Figure 3-source data 1/166-2.tif
- Figure 3-source data 1/170-1.tif
- Figure 3-source data 1/170-2.tif
- Figure 3-source data 1/211-1.tif
- Figure 3-source data 1/Figure 3-source data 1 WB juvenile p3wks p10wks 221223.pdf
