# Supplementary material for: Antisense oligonucleotide therapy rescues disturbed brain rhythms and sleep in juvenile and adult mouse models of Angelman syndrome
Source: eLife. 2023 Jan 3;12:e81892. doi: 10.7554/eLife.81892 (PMC9904759; doi:10.7554/eLife.81892)
Supplement: Figure 3—figure supplement 1—source data 1. — The dashed boxes indicate the areas of blots presented in the figure. [file elife-81892-fig3-figsupp1-data1.zip]

Archive with 14 entries (14 files):
- Figure 3-figure supplement 1-source data 1/162-1.tif
- Figure 3-figure supplement 1-source data 1/162-2.tif
- Figure 3-figure supplement 1-source data 1/168-1.tif
- Figure 3-figure supplement 1-source data 1/174-1.tif
- Figure 3-figure supplement 1-source data 1/174-2.tif
- Figure 3-figure supplement 1-source data 1/179-1.tif
- Figure 3-figure supplement 1-source data 1/182-1.tif
- Figure 3-figure supplement 1-source data 1/182-2.tif
- Figure 3-figure supplement 1-source data 1/182-3.tif
- Figure 3-figure supplement 1-source data 1/204-1.tif
- Figure 3-figure supplement 1-source data 1/206-1.tif
- Figure 3-figure supplement 1-source data 1/208-1.tif
- Figure 3-figure supplement 1-source data 1/Figure 3-figure supplement 1-source data 1a WB juvenile p3wks 221223.pdf
- Figure 3-figure supplement 1-source data 1/Figure 3-figure supplement 1-source data 1b WB juvenile p3wks 221223.pdf
