# Supplementary material for: Antisense oligonucleotide therapy rescues disturbed brain rhythms and sleep in juvenile and adult mouse models of Angelman syndrome
Source: eLife. 2023 Jan 3;12:e81892. doi: 10.7554/eLife.81892 (PMC9904759; doi:10.7554/eLife.81892)
Supplement: Figure 3—figure supplement 1—source data 2. — The dashed boxes indicate the areas of blots presented in the figure. [file elife-81892-fig3-figsupp1-data2.zip]

Archive with 12 entries (12 files):
- Figure 3-figure supplement 1-source data 2/115-1.tif
- Figure 3-figure supplement 1-source data 2/119-1.tif
- Figure 3-figure supplement 1-source data 2/121-1.tif
- Figure 3-figure supplement 1-source data 2/130-1.tif
- Figure 3-figure supplement 1-source data 2/132-1.tif
- Figure 3-figure supplement 1-source data 2/134-1.tif
- Figure 3-figure supplement 1-source data 2/136-1.tif
- Figure 3-figure supplement 1-source data 2/140-2.tif
- Figure 3-figure supplement 1-source data 2/142-2.tif
- Figure 3-figure supplement 1-source data 2/192-1.tif
- Figure 3-figure supplement 1-source data 2/Figure 3-figure supplement 1-source data 2a WB juvenile p10wks 221223.pdf
- Figure 3-figure supplement 1-source data 2/Figure 3-figure supplement 1-source data 2b WB juvenile p10wks 221223.pdf
