# Supplementary material for: Antisense oligonucleotide therapy rescues disturbed brain rhythms and sleep in juvenile and adult mouse models of Angelman syndrome
Source: eLife. 2023 Jan 3;12:e81892. doi: 10.7554/eLife.81892 (PMC9904759; doi:10.7554/eLife.81892)
Supplement: Figure 3—figure supplement 1—source data 3. — The dashed boxes indicate the areas of blots presented in the figure. [file elife-81892-fig3-figsupp1-data3.zip]

Archive with 14 entries (14 files):
- Figure 3-figure supplement 1-source data 3/240-1.tif
- Figure 3-figure supplement 1-source data 3/240-2.tif
- Figure 3-figure supplement 1-source data 3/244-1.tif
- Figure 3-figure supplement 1-source data 3/244-2.tif
- Figure 3-figure supplement 1-source data 3/246-1.tif
- Figure 3-figure supplement 1-source data 3/248-1.tif
- Figure 3-figure supplement 1-source data 3/248-2.tif
- Figure 3-figure supplement 1-source data 3/254-1.tif
- Figure 3-figure supplement 1-source data 3/254-2.tif
- Figure 3-figure supplement 1-source data 3/256-1.tif
- Figure 3-figure supplement 1-source data 3/256-2.tif
- Figure 3-figure supplement 1-source data 3/Figure 3-figure supplement 1-source data 3a WB adult p3wks 221223.pdf
- Figure 3-figure supplement 1-source data 3/Figure 3-figure supplement 1-source data 3b WB adult p3wks 221223.pdf
- Figure 3-figure supplement 1-source data 3/Thumbs.db
