# Supplementary material for: Antisense oligonucleotide therapy rescues disturbed brain rhythms and sleep in juvenile and adult mouse models of Angelman syndrome
Source: eLife. 2023 Jan 3;12:e81892. doi: 10.7554/eLife.81892 (PMC9904759; doi:10.7554/eLife.81892)
Supplement: Figure 3—figure supplement 4—source data 2. — The dashed boxes indicate the areas of blots presented in the figure. [file elife-81892-fig3-figsupp4-data2.zip]

Archive with 6 entries (6 files):
- Figure 3-figure supplement 4-source data 2/8294-1.tif
- Figure 3-figure supplement 4-source data 2/8294-2.tif
- Figure 3-figure supplement 4-source data 2/8294-3.tif
- Figure 3-figure supplement 4-source data 2/8294-4.tif
- Figure 3-figure supplement 4-source data 2/8298-1.tif
- Figure 3-figure supplement 4-source data 2/Figure 3-figure supplement 4-source data 2 Ube3a isoforms WB adult p3wks HIP 221223.pdf
